# Supplementary material for: Piezoelectricity of Bi2Se3 Nanosheet
Source: Nanomaterials (Basel). 2023 Sep 5;13(18):2504. doi: 10.3390/nano13182504 (PMC10535138; doi:10.3390/nano13182504)
Supplement: Supplementary file 1 [file nanomaterials-13-02504-s001.zip]

Archive with 1 entries (1 files):
- nanomaterials-2577611-supplementary.pdf
